# Supplementary material for: Impact of the COL1A1 Gene Polymorphisms on Pain Perception in Tennis Elbow Patients: A Two-Year Prospective Cohort Study
Source: Int J Mol Sci. 2024 Dec 9;25(23):13221. doi: 10.3390/ijms252313221 (PMC11642392; doi:10.3390/ijms252313221)
Supplement: Supplementary file 1 [file ijms-25-13221-s001.zip]

Archive with 1 entries (1 files):
- ijms-3324126-supplementary.pdf
